# Supplementary material for: The Relationships Among Structural Social Support, Functional Social Support, and Loneliness in Older Adults: Analysis of Regional Differences Based on a Multigroup Structural Equation Model
Source: Front Psychol. 2021 Sep 9;12:732173. doi: 10.3389/fpsyg.2021.732173 (PMC8507854; doi:10.3389/fpsyg.2021.732173)
Supplement: Supplementary file 1 [file Data_Sheet_1.ZIP]

Archive with 1 entries (1 files):
- data for social support and loneliness.sav
